# Supplementary material for: Association of autoimmune and allergic diseases with senile cataract: a bidirectional two-sample Mendelian randomization study
Source: Front Immunol. 2024 Mar 22;15:1325868. doi: 10.3389/fimmu.2024.1325868 (PMC10995295; doi:10.3389/fimmu.2024.1325868)
Supplement: Supplementary file 2 [file Table_2.xlsx]

## Sheet: TID
Table S2 instrumental variables related to autoimmune and allergic diseases and senile cataract
Exposure	SNP	chr.exposure	pos.exposure	beta.exposure	se.exposure	pval.exposure	samplesize.exposure	id.exposure	effect_allele.exposure	other_allele.exposure	mr_keep.exposure	pval_origin.exposure	data_source.exposure	R2	F-Statistics
Type 1 diabetes	rs6679677	1	114303808	0.4265	0.0288	8.96e-50	457695	ebi-a-GCST90018925	A	C	TRUE	reported	igd	0.000478927	219.306
Type 1 diabetes	rs7567242	2	60553143	0.1416	0.0241	4.17e-09	457695	ebi-a-GCST90018925	A	C	TRUE	reported	igd	7.54e-05	34.5216
Type 1 diabetes	rs13204736	6	32582603	0.5157	0.0218	3.3e-123	457695	ebi-a-GCST90018925	A	G	TRUE	reported	igd	0.00122116	559.602
Type 1 diabetes	rs28891414	6	32640593	-0.3047	0.0227	5.24e-41	457695	ebi-a-GCST90018925	T	C	TRUE	reported	igd	0.000393501	180.174
Type 1 diabetes	rs17711850	6	90864870	0.1236	0.0206	1.93e-09	457695	ebi-a-GCST90018925	C	T	TRUE	reported	igd	7.86e-05	35.9998
Type 1 diabetes	rs189853531	6	33299511	0.6867	0.1179	5.81e-09	457695	ebi-a-GCST90018925	A	C	TRUE	reported	igd	7.41e-05	33.9238
Type 1 diabetes	rs192460891	6	31145000	-0.2856	0.0241	2.38e-32	457695	ebi-a-GCST90018925	G	T	TRUE	reported	igd	0.000306742	140.437
Type 1 diabetes	rs115380430	6	29849257	0.8371	0.0886	3.45e-21	457695	ebi-a-GCST90018925	C	A	TRUE	reported	igd	0.000194996	89.2658
Type 1 diabetes	rs9273363	6	32626272	0.7304	0.0195	1e-200	457695	ebi-a-GCST90018925	A	C	TRUE	reported	igd	0.00305595	1402.98
Type 1 diabetes	rs10811662	9	22134253	-0.1412	0.0219	1.14e-10	457695	ebi-a-GCST90018925	A	G	TRUE	reported	igd	9.08e-05	41.5699
Type 1 diabetes	rs7903146	10	114758349	0.1668	0.0217	1.48e-14	457695	ebi-a-GCST90018925	T	C	TRUE	reported	igd	0.000129074	59.0841
Type 1 diabetes	rs706779	10	6098824	-0.0963	0.0174	3.23e-08	457695	ebi-a-GCST90018925	C	T	TRUE	reported	igd	6.69e-05	30.6304
Type 1 diabetes	rs3842753	11	2181060	0.3085	0.0222	8.31e-44	457695	ebi-a-GCST90018925	G	T	TRUE	reported	igd	0.00042174	193.109
Type 1 diabetes	rs10876866	12	56445366	0.1105	0.0199	2.69e-08	457695	ebi-a-GCST90018925	A	G	TRUE	reported	igd	6.74e-05	30.8331
Type 1 diabetes	rs3184504	12	111884608	-0.1433	0.0189	3.76e-14	457695	ebi-a-GCST90018925	C	T	TRUE	reported	igd	0.000125585	57.4866
Type 1 diabetes	rs7167984	15	93832067	-0.1262	0.0227	2.75e-08	457695	ebi-a-GCST90018925	A	G	TRUE	reported	igd	6.75e-05	30.9076
Type 1 diabetes	rs72805613	16	53837342	0.0982	0.0179	4.04e-08	457695	ebi-a-GCST90018925	G	A	TRUE	reported	igd	6.58e-05	30.0964
Type 1 diabetes	rs2847278	18	12778715	-0.1554	0.0257	1.42e-09	457695	ebi-a-GCST90018925	T	C	TRUE	reported	igd	7.99e-05	36.5623
Rheumatoid arthritis	rs6679677	1	114303808	0.465619	0.0281068	1.23e-61	47580	ebi-a-GCST005569	A	C	TRUE	reported	igd	0.00573478	274.423
Rheumatoid arthritis	rs2240339	1	17674108	-0.112497	0.0198103	1.36e-08	47580	ebi-a-GCST005569	T	C	TRUE	reported	igd	0.0006773	32.2464
Rheumatoid arthritis	rs2228145	1	154426970	-0.108699	0.0191238	1.32e-08	47580	ebi-a-GCST005569	C	A	TRUE	reported	igd	0.000678553	32.3061
Rheumatoid arthritis	rs13426947	2	191933254	0.142627	0.0231466	7.19e-10	47580	ebi-a-GCST005569	A	G	TRUE	reported	igd	0.000797367	37.9674
Rheumatoid arthritis	rs10209110	2	100672692	-0.1058	0.0185271	1.13e-08	47580	ebi-a-GCST005569	T	C	TRUE	reported	igd	0.000684911	32.6091
Rheumatoid arthritis	rs17630466	4	26086569	0.126721	0.0200178	2.45e-10	47580	ebi-a-GCST005569	G	A	TRUE	reported	igd	0.000841539	40.0725
Rheumatoid arthritis	rs71624119	5	55440730	-0.206532	0.022567	5.59e-20	47580	ebi-a-GCST005569	A	G	TRUE	reported	igd	0.00175727	83.7546
Rheumatoid arthritis	rs3129294	6	33084671	-0.176976	0.0199396	6.96e-19	47580	ebi-a-GCST005569	C	A	TRUE	reported	igd	0.00165292	78.773
Rheumatoid arthritis	rs3129886	6	32410576	0.441144	0.0234085	3.2e-79	47580	ebi-a-GCST005569	C	T	TRUE	reported	igd	0.007409	355.137
Rheumatoid arthritis	rs9262218	6	30797215	-0.447225	0.0694805	1.22e-10	47580	ebi-a-GCST005569	T	C	TRUE	reported	igd	0.000870009	41.4293
Rheumatoid arthritis	rs660895	6	32577380	0.817575	0.0212537	1e-200	47580	ebi-a-GCST005569	G	A	TRUE	reported	igd	0.030162	1479.68
Rheumatoid arthritis	rs11758312	6	32716372	0.143754	0.0216217	2.96e-11	47580	ebi-a-GCST005569	A	C	TRUE	reported	igd	0.000928181	44.202
Rheumatoid arthritis	rs6920220	6	138006504	0.140544	0.0220483	1.84e-10	47580	ebi-a-GCST005569	A	G	TRUE	reported	igd	0.000853256	40.6309
Rheumatoid arthritis	rs2812378	9	34710260	-0.110378	0.0194151	1.31e-08	47580	ebi-a-GCST005569	A	G	TRUE	reported	igd	0.000678838	32.3197
Rheumatoid arthritis	rs8026898	15	69991417	0.124604	0.0208344	2.22e-09	47580	ebi-a-GCST005569	A	G	TRUE	reported	igd	0.000751192	35.7671
Hypothyroidism	rs17020110	1	108354156	0.00413049	0.00058753	2.07e-12	337159	ukb-a-77	C	T	TRUE	reported	igd	0.00014657	49.4243
Hypothyroidism	rs6679677	1	114303808	0.0201022	0.000852993	1.07e-122	337159	ukb-a-77	A	C	TRUE	reported	igd	0.00164455	555.384
Hypothyroidism	rs12117927	1	236629134	0.0032687	0.000532232	8.18e-10	337159	ukb-a-77	A	C	TRUE	reported	igd	0.000111857	37.7177
Hypothyroidism	rs4081335	1	1140504	-0.0063816	0.00115775	3.55e-08	337159	ukb-a-77	C	T	TRUE	reported	igd	9.01e-05	30.3827
Hypothyroidism	rs6426808	1	19835415	0.00327227	0.000520025	3.13e-10	337159	ukb-a-77	A	G	TRUE	reported	igd	0.000117426	39.5956
Hypothyroidism	rs926103	1	156784982	-0.00298868	0.000547963	4.92e-08	337159	ukb-a-77	C	T	TRUE	reported	igd	8.82e-05	29.7477
Hypothyroidism	rs11675342	2	1407628	0.00461109	0.000525295	1.67e-18	337159	ukb-a-77	T	C	TRUE	reported	igd	0.00022849	77.0545
Hypothyroidism	rs7582694	2	191970120	-0.00697507	0.000620534	2.61e-29	337159	ukb-a-77	G	C	TRUE	reported	igd	0.000374601	126.347
Hypothyroidism	rs11571297	2	204745003	-0.00859242	0.000521363	5.34e-61	337159	ukb-a-77	C	T	TRUE	reported	igd	0.000804945	271.611
Hypothyroidism	rs2111485	2	163110536	0.00380166	0.000530651	7.84e-13	337159	ukb-a-77	G	A	TRUE	reported	igd	0.000152205	51.3246
Hypothyroidism	rs13399762	2	55880308	0.00672799	0.00114529	4.25e-09	337159	ukb-a-77	G	A	TRUE	reported	igd	0.000102344	34.5094
Hypothyroidism	rs1534430	2	12644736	-0.00402779	0.000532667	3.99e-14	337159	ukb-a-77	T	C	TRUE	reported	igd	0.000169556	57.1768
Hypothyroidism	rs113229608	3	121743159	0.00647516	0.00106425	1.17e-09	337159	ukb-a-77	A	C	TRUE	reported	igd	0.000109782	37.0178
Hypothyroidism	rs11706511	3	39344438	0.00465932	0.000781286	2.47e-09	337159	ukb-a-77	G	A	TRUE	reported	igd	0.000105474	35.565
Hypothyroidism	rs9815073	3	188115682	-0.00705726	0.000567968	1.94e-35	337159	ukb-a-77	A	C	TRUE	reported	igd	0.000457711	154.391
Hypothyroidism	rs7649344	3	37006396	-0.00296836	0.000521217	1.23e-08	337159	ukb-a-77	C	T	TRUE	reported	igd	9.62e-05	32.4335
Hypothyroidism	rs13090803	3	105934953	0.0050706	0.00063893	2.09e-15	337159	ukb-a-77	T	G	TRUE	reported	igd	0.000186765	62.981
Hypothyroidism	rs4276275	4	10723685	0.00340427	0.000519895	5.84e-11	337159	ukb-a-77	T	C	TRUE	reported	igd	0.000127153	42.876
Hypothyroidism	rs6833591	4	123546282	-0.00317388	0.000545888	6.1e-09	337159	ukb-a-77	G	A	TRUE	reported	igd	0.000100253	33.8043
Hypothyroidism	rs3775291	4	187004074	-0.00403311	0.000566167	1.05e-12	337159	ukb-a-77	T	C	TRUE	reported	igd	0.000150484	50.7444
Hypothyroidism	rs4444866	4	40307533	-0.00322868	0.000581693	2.85e-08	337159	ukb-a-77	T	C	TRUE	reported	igd	9.14e-05	30.8077
Hypothyroidism	rs7441808	4	26090375	0.00354074	0.000564386	3.53e-10	337159	ukb-a-77	G	A	TRUE	reported	igd	0.000116721	39.358
Hypothyroidism	rs13145888	4	149634572	-0.00601133	0.000633817	2.45e-21	337159	ukb-a-77	C	T	TRUE	reported	igd	0.000266724	89.952
Hypothyroidism	rs10036386	5	76543603	0.0032141	0.00053396	1.75e-09	337159	ukb-a-77	T	C	TRUE	reported	igd	0.000107453	36.2325
Hypothyroidism	rs244672	5	133419283	-0.00462791	0.000790748	4.84e-09	337159	ukb-a-77	T	C	TRUE	reported	igd	0.000101582	34.2524
Hypothyroidism	rs28157	5	102595837	-0.00349175	0.000558853	4.16e-10	337159	ukb-a-77	T	G	TRUE	reported	igd	0.000115773	39.0381
Hypothyroidism	rs2736191	6	31560910	-0.00937316	0.00165851	1.59e-08	337159	ukb-a-77	G	C	TRUE	reported	igd	9.47e-05	31.9399
Hypothyroidism	rs9497965	6	148521292	0.00364705	0.000528511	5.19e-12	337159	ukb-a-77	T	C	TRUE	reported	igd	0.000141214	47.6182
Hypothyroidism	rs4263621	6	435471	0.00295553	0.000521765	1.48e-08	337159	ukb-a-77	A	G	TRUE	reported	igd	9.52e-05	32.0862
Hypothyroidism	rs9272426	6	32605189	0.0123738	0.000529183	7.96e-121	337159	ukb-a-77	G	A	TRUE	reported	igd	0.00161903	546.754
Hypothyroidism	rs76518703	6	31329466	-0.0100896	0.00122104	1.42e-16	337159	ukb-a-77	G	A	TRUE	reported	igd	0.000202472	68.2787
Hypothyroidism	rs28418426	6	32619654	0.00917276	0.000570025	3.06e-58	337159	ukb-a-77	C	T	TRUE	reported	igd	0.000767439	258.946
Hypothyroidism	rs933243	6	167403873	-0.00557022	0.000549604	3.9e-24	337159	ukb-a-77	A	C	TRUE	reported	igd	0.000304564	102.717
Hypothyroidism	rs7768019	6	31202575	-0.00812346	0.000601065	1.31e-41	337159	ukb-a-77	G	C	TRUE	reported	igd	0.000541464	182.657
Hypothyroidism	rs654537	6	90990050	0.00599281	0.000532298	2.13e-29	337159	ukb-a-77	A	G	TRUE	reported	igd	0.000375797	126.75
Hypothyroidism	rs2523483	6	31353792	-0.00664685	0.00091758	4.37e-13	337159	ukb-a-77	G	T	TRUE	reported	igd	0.000155611	52.4737
Hypothyroidism	rs9277569	6	33058402	0.00840785	0.000839758	1.36e-23	337159	ukb-a-77	T	C	TRUE	reported	igd	0.000297233	100.244
Hypothyroidism	rs761357	6	135902599	0.00331651	0.000537459	6.81e-10	337159	ukb-a-77	T	A	TRUE	reported	igd	0.000112924	38.0776
Hypothyroidism	rs221786	7	100266081	0.00494967	0.000819327	1.53e-09	337159	ukb-a-77	C	T	TRUE	reported	igd	0.000108232	36.4952
Hypothyroidism	rs60600003	7	37382465	0.00500327	0.000864647	7.19e-09	337159	ukb-a-77	G	T	TRUE	reported	igd	9.93e-05	33.4833
Hypothyroidism	rs6992869	8	61395832	0.00299144	0.000537158	2.56e-08	337159	ukb-a-77	C	T	TRUE	reported	igd	9.2e-05	31.0137
Hypothyroidism	rs2921053	8	8319963	-0.00467491	0.000521912	3.34e-19	337159	ukb-a-77	C	G	TRUE	reported	igd	0.000237911	80.2323
Hypothyroidism	rs1032129	8	119951900	-0.00302426	0.000543772	2.67e-08	337159	ukb-a-77	C	A	TRUE	reported	igd	9.17e-05	30.9316
Hypothyroidism	rs16903097	8	129556356	-0.00452308	0.00076851	3.97e-09	337159	ukb-a-77	G	T	TRUE	reported	igd	0.000102728	34.6391
Hypothyroidism	rs853303	8	133932818	-0.00374837	0.000534335	2.3e-12	337159	ukb-a-77	G	A	TRUE	reported	igd	0.000145935	49.2102
Hypothyroidism	rs10956412	8	129162497	-0.00508727	0.000706129	5.84e-13	337159	ukb-a-77	C	A	TRUE	reported	igd	0.000153922	51.9038
Hypothyroidism	rs11783023	8	141639262	-0.00329795	0.000576457	1.06e-08	337159	ukb-a-77	T	C	TRUE	reported	igd	9.71e-05	32.7304
Hypothyroidism	rs911760	9	5438435	0.00418051	0.000672507	5.1e-10	337159	ukb-a-77	A	C	TRUE	reported	igd	0.000114599	38.6422
Hypothyroidism	rs2123340	9	21589041	-0.00373671	0.000546057	7.76e-12	337159	ukb-a-77	A	G	TRUE	reported	igd	0.00013887	46.8274
Hypothyroidism	rs925489	9	100546600	0.00985707	0.000550975	1.52e-71	337159	ukb-a-77	T	C	TRUE	reported	igd	0.000948386	320.058
Hypothyroidism	rs11258303	10	6405534	0.00371265	0.000598646	5.59e-10	337159	ukb-a-77	A	C	TRUE	reported	igd	0.000114063	38.4614
Hypothyroidism	rs71508903	10	63779871	0.00625717	0.000661691	3.21e-21	337159	ukb-a-77	T	C	TRUE	reported	igd	0.000265152	89.4217
Hypothyroidism	rs3850765	10	124139910	0.00313025	0.000526496	2.76e-09	337159	ukb-a-77	C	T	TRUE	reported	igd	0.00010483	35.348
Hypothyroidism	rs7905731	10	64018472	-0.00314417	0.000528315	2.66e-09	337159	ukb-a-77	C	T	TRUE	reported	igd	0.000105038	35.418
Hypothyroidism	rs683763	10	89807680	0.00309064	0.000555044	2.57e-08	337159	ukb-a-77	T	G	TRUE	reported	igd	9.2e-05	31.0056
Hypothyroidism	rs7090530	10	6110875	0.00418704	0.000530431	2.94e-15	337159	ukb-a-77	A	C	TRUE	reported	igd	0.000184774	62.3094
Hypothyroidism	rs6584277	10	101278055	-0.0031819	0.000519066	8.79e-10	337159	ukb-a-77	G	A	TRUE	reported	igd	0.000111441	37.5773
Hypothyroidism	rs736374	11	35266944	0.00412144	0.000540637	2.48e-14	337159	ukb-a-77	A	G	TRUE	reported	igd	0.000172336	58.1144
Hypothyroidism	rs4409785	11	95311422	0.00647971	0.00068747	4.31e-21	337159	ukb-a-77	C	T	TRUE	reported	igd	0.000263423	88.8385
Hypothyroidism	rs3184504	12	111884608	-0.0099309	0.000518629	1.1e-81	337159	ukb-a-77	C	T	TRUE	reported	igd	0.00108632	366.658
Hypothyroidism	rs11052877	12	9905690	-0.00576124	0.000537973	9.31e-27	337159	ukb-a-77	G	A	TRUE	reported	igd	0.000340039	114.685
Hypothyroidism	rs12582330	12	103892941	-0.00416475	0.00058512	1.1e-12	337159	ukb-a-77	T	G	TRUE	reported	igd	0.000150241	50.6624
Hypothyroidism	rs705702	12	56390636	0.00367966	0.00054845	1.96e-11	337159	ukb-a-77	G	A	TRUE	reported	igd	0.00013349	45.0131
Hypothyroidism	rs66749983	13	43063831	0.00360186	0.000561314	1.39e-10	337159	ukb-a-77	T	A	TRUE	reported	igd	0.000122111	41.1755
Hypothyroidism	rs111618453	13	24775726	0.00577379	0.000583397	4.33e-23	337159	ukb-a-77	A	G	TRUE	reported	igd	0.000290424	97.947
Hypothyroidism	rs76428106	13	28604007	0.027135	0.00238035	4.26e-30	337159	ukb-a-77	C	T	TRUE	reported	igd	0.000385279	129.95
Hypothyroidism	rs1045853	14	106208086	-0.00337461	0.000553686	1.1e-09	337159	ukb-a-77	C	A	TRUE	reported	igd	0.000110163	37.1465
Hypothyroidism	rs8008961	14	68752643	-0.00336955	0.000577942	5.54e-09	337159	ukb-a-77	T	C	TRUE	reported	igd	0.000100808	33.9917
Hypothyroidism	rs8043085	15	38828140	0.00425081	0.000614119	4.47e-12	337159	ukb-a-77	T	G	TRUE	reported	igd	0.000142083	47.9111
Hypothyroidism	rs142997491	16	50729820	0.0150304	0.00238237	2.81e-10	337159	ukb-a-77	G	A	TRUE	reported	igd	0.000118042	39.8034
Hypothyroidism	rs13333582	16	67549547	0.00722053	0.00128242	1.8e-08	337159	ukb-a-77	C	T	TRUE	reported	igd	9.4e-05	31.7011
Hypothyroidism	rs8054578	16	79316815	-0.00358256	0.000623096	8.95e-09	337159	ukb-a-77	G	A	TRUE	reported	igd	9.8e-05	33.0578
Hypothyroidism	rs1088898	17	8876505	0.00338586	0.00061771	4.22e-08	337159	ukb-a-77	T	G	TRUE	reported	igd	8.91e-05	30.0446
Hypothyroidism	rs61759532	17	7240391	0.00419164	0.000618829	1.26e-11	337159	ukb-a-77	T	C	TRUE	reported	igd	0.000136061	45.8801
Hypothyroidism	rs62076510	17	45518583	0.00520033	0.000714773	3.46e-13	337159	ukb-a-77	G	T	TRUE	reported	igd	0.000156972	52.9326
Hypothyroidism	rs1790604	18	67518031	-0.00322907	0.000520432	5.49e-10	337159	ukb-a-77	G	A	TRUE	reported	igd	0.000114168	38.4968
Hypothyroidism	rs1549142	19	18383794	0.0040914	0.000619147	3.9e-11	337159	ukb-a-77	T	C	TRUE	reported	igd	0.000129499	43.667
Hypothyroidism	rs10424978	19	4837557	-0.0041633	0.00053505	7.21e-15	337159	ukb-a-77	A	C	TRUE	reported	igd	0.000179545	60.5458
Hypothyroidism	rs12980063	19	50196992	-0.00339664	0.000532123	1.74e-10	337159	ukb-a-77	G	A	TRUE	reported	igd	0.000120834	40.7448
Hypothyroidism	rs2745803	20	17859706	-0.00368215	0.000641164	9.31e-09	337159	ukb-a-77	G	A	TRUE	reported	igd	9.78e-05	32.9809
Hypothyroidism	rs2823272	21	16798586	-0.00355403	0.000558859	2.03e-10	337159	ukb-a-77	A	T	TRUE	reported	igd	0.000119936	40.4422
Hypothyroidism	rs229540	22	37591290	0.00503721	0.000525234	8.83e-22	337159	ukb-a-77	G	T	TRUE	reported	igd	0.000272723	91.9754
Hypothyroidism	rs2412974	22	30539821	-0.00311955	0.000540792	8.01e-09	337159	ukb-a-77	T	C	TRUE	reported	igd	9.87e-05	33.2752
Systemic lupus erythematosus	rs6679677	1	114303808	0.336472	0.0464854	4.55e-13	14267	ebi-a-GCST003156	A	C	TRUE	reported	igd	0.00365881	52.3846
Systemic lupus erythematosus	rs4661543	1	15229101	0.274437	0.0423755	9.4e-11	14267	ebi-a-GCST003156	G	T	TRUE	reported	igd	0.00293122	41.9367
Systemic lupus erythematosus	rs10912578	1	173251856	-0.24686	0.0309918	1.65e-15	14267	ebi-a-GCST003156	G	A	TRUE	reported	igd	0.00442739	63.4376
Systemic lupus erythematosus	rs17849501	1	183542323	0.81093	0.0498642	1.81e-59	14267	ebi-a-GCST003156	T	C	TRUE	reported	igd	0.0182003	264.441
Systemic lupus erythematosus	rs6671847	1	161478810	0.198851	0.0289651	6.64e-12	14267	ebi-a-GCST003156	A	G	TRUE	reported	igd	0.00329261	47.1243
Systemic lupus erythematosus	rs4916215	1	173314540	0.223144	0.0339693	5.07e-11	14267	ebi-a-GCST003156	T	C	TRUE	reported	igd	0.00301546	43.1456
Systemic lupus erythematosus	rs12094036	1	183558174	-0.328504	0.0578595	1.37e-08	14267	ebi-a-GCST003156	C	T	TRUE	reported	igd	0.00225434	32.2308
Systemic lupus erythematosus	rs13019891	2	113829869	-0.562119	0.0290336	1.65e-83	14267	ebi-a-GCST003156	T	G	TRUE	reported	igd	0.0256011	374.795
Systemic lupus erythematosus	rs2573219	2	233288667	0.587787	0.0429292	1.13e-42	14267	ebi-a-GCST003156	C	A	TRUE	reported	igd	0.0129698	187.445
Systemic lupus erythematosus	rs10200680	2	223961877	-0.248461	0.0424835	4.96e-09	14267	ebi-a-GCST003156	T	C	TRUE	reported	igd	0.00239168	34.1991
Systemic lupus erythematosus	rs268124	2	65654364	0.18633	0.0323703	8.6e-09	14267	ebi-a-GCST003156	T	C	TRUE	reported	igd	0.00231703	33.1292
Systemic lupus erythematosus	rs2459611	2	191939187	0.261365	0.045245	7.62e-09	14267	ebi-a-GCST003156	T	C	TRUE	reported	igd	0.00233349	33.3651
Systemic lupus erythematosus	rs4274624	2	191958656	-0.559616	0.0326791	9.73e-66	14267	ebi-a-GCST003156	T	C	TRUE	reported	igd	0.0201405	293.21
Systemic lupus erythematosus	rs10048743	2	213890232	-0.231112	0.0412056	2.04e-08	14267	ebi-a-GCST003156	T	G	TRUE	reported	igd	0.0022001	31.4537
Systemic lupus erythematosus	rs34703115	2	40282854	-0.616186	0.104778	4.08e-09	14267	ebi-a-GCST003156	C	T	TRUE	reported	igd	0.00241824	34.5798
Systemic lupus erythematosus	rs1464446	3	146601295	-0.328504	0.0401497	2.79e-16	14267	ebi-a-GCST003156	T	G	TRUE	reported	igd	0.00467037	66.9354
Systemic lupus erythematosus	rs9852014	3	129084581	0.620577	0.0492727	2.26e-36	14267	ebi-a-GCST003156	G	A	TRUE	reported	igd	0.0109962	158.605
Systemic lupus erythematosus	rs13136219	4	102743687	-0.174353	0.027787	3.5e-10	14267	ebi-a-GCST003156	T	C	TRUE	reported	igd	0.00275199	39.3654
Systemic lupus erythematosus	rs1078324	5	149202268	-0.71335	0.0781665	7.11e-20	14267	ebi-a-GCST003156	A	C	TRUE	reported	igd	0.00580368	83.2728
Systemic lupus erythematosus	rs4388254	5	133428601	0.378436	0.0603977	3.71e-10	14267	ebi-a-GCST003156	T	C	TRUE	reported	igd	0.00274421	39.2539
Systemic lupus erythematosus	rs2431697	5	159879978	-0.223144	0.0292964	2.6e-14	14267	ebi-a-GCST003156	C	T	TRUE	reported	igd	0.00404992	58.0071
Systemic lupus erythematosus	rs6889239	5	150457771	0.277632	0.03174	2.19e-18	14267	ebi-a-GCST003156	C	T	TRUE	reported	igd	0.0053342	76.5005
Systemic lupus erythematosus	rs389884	6	31940897	0.928219	0.0432319	2.92e-102	14267	ebi-a-GCST003156	G	A	TRUE	reported	igd	0.0313003	460.926
Systemic lupus erythematosus	rs9274357	6	32632457	0.457425	0.0351961	1.28e-38	14267	ebi-a-GCST003156	T	C	TRUE	reported	igd	0.0117006	168.885
Systemic lupus erythematosus	rs7768653	6	106574794	-0.207014	0.0296891	3.11e-12	14267	ebi-a-GCST003156	T	C	TRUE	reported	igd	0.00339622	48.6121
Systemic lupus erythematosus	rs12524498	6	31444187	-0.673345	0.120793	2.48e-08	14267	ebi-a-GCST003156	T	G	TRUE	reported	igd	0.00217327	31.0693
Systemic lupus erythematosus	rs58721818	6	138243739	0.65752	0.0755941	3.38e-18	14267	ebi-a-GCST003156	T	C	TRUE	reported	igd	0.00527488	75.6452
Systemic lupus erythematosus	rs150180633	6	31010047	0.928219	0.0689573	2.66e-41	14267	ebi-a-GCST003156	T	C	TRUE	reported	igd	0.0125408	181.167
Systemic lupus erythematosus	rs28361029	6	31220203	-0.385662	0.0613604	3.27e-10	14267	ebi-a-GCST003156	A	G	TRUE	reported	igd	0.00276124	39.4981
Systemic lupus erythematosus	rs35000415	7	128585616	0.587787	0.041539	1.86e-45	14267	ebi-a-GCST003156	T	C	TRUE	reported	igd	0.0138402	200.201
Systemic lupus erythematosus	rs2736332	8	11339965	0.277632	0.0320694	4.83e-18	14267	ebi-a-GCST003156	C	G	TRUE	reported	igd	0.00522576	74.937
Systemic lupus erythematosus	rs7823055	8	55511676	-0.350657	0.0286208	1.64e-34	14267	ebi-a-GCST003156	T	G	TRUE	reported	igd	0.0104117	150.086
Systemic lupus erythematosus	rs7899626	10	63825561	0.182322	0.0332532	4.19e-08	14267	ebi-a-GCST003156	T	C	TRUE	reported	igd	0.00210264	30.0573
Systemic lupus erythematosus	rs7097397	10	50025396	-0.18633	0.0287118	8.6e-11	14267	ebi-a-GCST003156	A	G	TRUE	reported	igd	0.00294328	42.1099
Systemic lupus erythematosus	rs58688157	11	625085	-0.223144	0.0335647	2.97e-11	14267	ebi-a-GCST003156	G	A	TRUE	reported	igd	0.00308837	44.192
Systemic lupus erythematosus	rs353608	11	35101738	0.18633	0.0280198	2.93e-11	14267	ebi-a-GCST003156	G	A	TRUE	reported	igd	0.00309	44.2155
Systemic lupus erythematosus	rs73050535	12	5012503	-0.71335	0.124134	9.11e-09	14267	ebi-a-GCST003156	T	C	TRUE	reported	igd	0.00230934	33.0189
Systemic lupus erythematosus	rs597808	12	111973358	-0.162519	0.0294736	3.51e-08	14267	ebi-a-GCST003156	G	A	TRUE	reported	igd	0.00212659	30.4005
Systemic lupus erythematosus	rs1143679	16	31276811	0.582216	0.0399866	5.03e-48	14267	ebi-a-GCST003156	A	G	TRUE	reported	igd	0.014642	211.972
Systemic lupus erythematosus	rs28834423	16	31351259	0.457425	0.0365295	5.65e-36	14267	ebi-a-GCST003156	C	G	TRUE	reported	igd	0.0108711	156.78
Systemic lupus erythematosus	rs13332649	16	85966683	-0.314711	0.0375683	5.43e-17	14267	ebi-a-GCST003156	G	A	TRUE	reported	igd	0.0048946	70.1649
Systemic lupus erythematosus	rs143123127	17	38007190	0.470004	0.0840342	2.23e-08	14267	ebi-a-GCST003156	A	G	TRUE	reported	igd	0.0021878	31.2774
Systemic lupus erythematosus	rs35251378	19	10459969	-0.235722	0.0324266	3.61e-13	14267	ebi-a-GCST003156	A	G	TRUE	reported	igd	0.00369028	52.8368
Systemic lupus erythematosus	rs73068668	19	55763262	-0.314711	0.0574903	4.4e-08	14267	ebi-a-GCST003156	A	G	TRUE	reported	igd	0.002096	29.9622
Systemic lupus erythematosus	rs3747093	22	21984379	0.262364	0.0345055	2.88e-14	14267	ebi-a-GCST003156	A	G	TRUE	reported	igd	0.00403592	57.8057
Celiac disease	rs1323292	1	192541021	0.233952	0.0398961	4.02e-09	11950	ieu-a-1060	A	G	TRUE	reported	igd	0.00286931	34.3811
Celiac disease	rs1468791	2	103092021	-0.223144	0.0332459	1.66e-11	11950	ieu-a-1060	G	A	TRUE	reported	igd	0.00375571	45.0424
Celiac disease	rs9819226	3	159654171	-0.177309	0.0284096	4.6e-10	11950	ieu-a-1060	C	T	TRUE	reported	igd	0.003249	38.9456
Celiac disease	rs13091753	3	188114589	0.23349	0.0286661	2.38e-16	11950	ieu-a-1060	T	G	TRUE	reported	igd	0.00552112	66.3325
Celiac disease	rs13132933	4	123010587	-0.2747	0.0403136	7.85e-12	11950	ieu-a-1060	C	T	TRUE	reported	igd	0.00387046	46.4239
Celiac disease	rs6933404	6	137959235	0.241376	0.0336357	6.16e-13	11950	ieu-a-1060	C	T	TRUE	reported	igd	0.00429093	51.489
Celiac disease	rs11221335	11	128385906	0.217528	0.0330219	4.16e-11	11950	ieu-a-1060	C	T	TRUE	reported	igd	0.00361813	43.3864
Multiple sclerosis	rs4648356	1	2709164	-0.149429	0.0196774	3.1e-14	26621	ebi-a-GCST001198	A	C	TRUE	reported	igd	0.00216158	57.6636
Multiple sclerosis	rs12746893	1	93210876	0.141239	0.0203783	4.18e-12	26621	ebi-a-GCST001198	C	T	TRUE	reported	igd	0.00180122	48.0331
Multiple sclerosis	rs1335532	1	117100957	-0.163343	0.027236	2.01e-09	26621	ebi-a-GCST001198	G	A	TRUE	reported	igd	0.00134928	35.9651
Multiple sclerosis	rs11581062	1	101407519	0.125398	0.0200179	3.74e-10	26621	ebi-a-GCST001198	G	A	TRUE	reported	igd	0.00147191	39.2384
Multiple sclerosis	rs11129295	3	27788780	0.109213	0.0191318	1.14e-08	26621	ebi-a-GCST001198	T	C	TRUE	reported	igd	0.00122259	32.584
Multiple sclerosis	rs2293370	3	119219934	-0.150009	0.0246021	1.08e-09	26621	ebi-a-GCST001198	A	G	TRUE	reported	igd	0.00139463	37.1756
Multiple sclerosis	rs669607	3	28071444	0.120712	0.0181523	2.93e-11	26621	ebi-a-GCST001198	C	A	TRUE	reported	igd	0.00165841	44.2186
Multiple sclerosis	rs771767	3	101748638	-0.112525	0.0196377	1e-08	26621	ebi-a-GCST001198	G	A	TRUE	reported	igd	0.00123185	32.831
Multiple sclerosis	rs9282641	3	121796768	-0.190555	0.0315494	1.54e-09	26621	ebi-a-GCST001198	A	G	TRUE	reported	igd	0.00136848	36.4776
Multiple sclerosis	rs4613763	5	40392728	0.193674	0.0258561	6.86e-14	26621	ebi-a-GCST001198	C	T	TRUE	reported	igd	0.00210319	56.1027
Multiple sclerosis	rs2517912	6	29683944	-0.199915	0.0169463	4.04e-32	26621	ebi-a-GCST001198	T	C	TRUE	reported	igd	0.00520058	139.158
Multiple sclerosis	rs11154801	6	135739355	0.136627	0.0193191	1.53e-12	26621	ebi-a-GCST001198	A	C	TRUE	reported	igd	0.00187525	50.0111
Multiple sclerosis	rs17066096	6	137452908	0.127777	0.0203511	3.41e-10	26621	ebi-a-GCST001198	G	A	TRUE	reported	igd	0.00147864	39.4182
Multiple sclerosis	rs1738074	6	159465977	0.123864	0.0188726	5.27e-11	26621	ebi-a-GCST001198	C	T	TRUE	reported	igd	0.00161547	43.0719
Multiple sclerosis	rs3118470	10	6101713	0.115736	0.0193084	2.05e-09	26621	ebi-a-GCST001198	C	T	TRUE	reported	igd	0.00134783	35.9262
Multiple sclerosis	rs650258	11	60832282	0.11205	0.0186117	1.74e-09	26621	ebi-a-GCST001198	C	T	TRUE	reported	igd	0.00135968	36.2426
Multiple sclerosis	rs1800693	12	6440009	0.111184	0.017442	1.84e-10	26621	ebi-a-GCST001198	C	T	TRUE	reported	igd	0.00152407	40.6312
Multiple sclerosis	rs4902647	14	69254191	-0.10303	0.018734	3.81e-08	26621	ebi-a-GCST001198	T	C	TRUE	reported	igd	0.00113488	30.2436
Multiple sclerosis	rs2119704	14	88487689	-0.233446	0.0371935	3.46e-10	26621	ebi-a-GCST001198	A	C	TRUE	reported	igd	0.00147765	39.3918
Multiple sclerosis	rs7200786	16	11177801	-0.142887	0.0190472	6.3e-14	26621	ebi-a-GCST001198	G	A	TRUE	reported	igd	0.00210951	56.2718
Multiple sclerosis	rs874628	19	18304700	-0.113841	0.0207837	4.32e-08	26621	ebi-a-GCST001198	G	A	TRUE	reported	igd	0.00112574	29.9998
Multiple sclerosis	rs1077667	19	6668972	-0.148848	0.0211852	2.13e-12	26621	ebi-a-GCST001198	T	C	TRUE	reported	igd	0.00185094	49.3615
Multiple sclerosis	rs2248359	20	52791518	-0.111826	0.0191405	5.15e-09	26621	ebi-a-GCST001198	T	C	TRUE	reported	igd	0.00128056	34.1308
Psoriasis	rs4112787	1	152551325	0.00150193	0.000274272	4.35e-08	337159	ukb-a-100	T	C	TRUE	reported	igd	8.89e-05	29.9871
Psoriasis	rs2063111	1	25303944	0.0014473	0.000260728	2.84e-08	337159	ukb-a-100	G	A	TRUE	reported	igd	9.14e-05	30.8134
Psoriasis	rs2111485	2	163110536	0.00146654	0.000265591	3.36e-08	337159	ukb-a-100	G	A	TRUE	reported	igd	9.04e-05	30.4901
Psoriasis	rs72956432	4	156771478	0.0154149	0.00280037	3.7e-08	337159	ukb-a-100	G	C	TRUE	reported	igd	8.99e-05	30.3004
Psoriasis	rs12188300	5	158829527	0.0049217	0.000442299	9.32e-29	337159	ukb-a-100	T	A	TRUE	reported	igd	0.000367117	123.821
Psoriasis	rs11135059	5	158771337	-0.00255814	0.000276882	2.5e-20	337159	ukb-a-100	A	G	TRUE	reported	igd	0.000253113	85.3604
Psoriasis	rs6925732	6	28758580	0.00741899	0.000534445	8.41e-44	337159	ukb-a-100	C	T	TRUE	reported	igd	0.000571216	192.7
Psoriasis	rs55923651	6	27838041	0.00481323	0.00078355	8.11e-10	337159	ukb-a-100	T	G	TRUE	reported	igd	0.000111907	37.7344
Psoriasis	rs12189871	6	31251924	0.0239889	0.000452118	1e-200	337159	ukb-a-100	T	C	TRUE	reported	igd	0.00828078	2815.23
Psoriasis	rs9273151	6	32613011	-0.00309202	0.000302027	1.36e-24	337159	ukb-a-100	A	G	TRUE	reported	igd	0.000310759	104.807
Psoriasis	rs3131627	6	31415065	0.0024401	0.000264826	3.16e-20	337159	ukb-a-100	G	A	TRUE	reported	igd	0.000251739	84.8968
Psoriasis	rs12660617	6	33604606	0.00317962	0.000491347	9.73e-11	337159	ukb-a-100	T	C	TRUE	reported	igd	0.00012419	41.8766
Psoriasis	rs9481169	6	111929862	0.00317225	0.000469788	1.46e-11	337159	ukb-a-100	T	G	TRUE	reported	igd	0.000135219	45.5962
Psoriasis	rs11795343	9	32523737	-0.00151531	0.000265588	1.16e-08	337159	ukb-a-100	C	T	TRUE	reported	igd	9.65e-05	32.5524
Psoriasis	rs8181551	11	128384341	-0.00147935	0.000269024	3.82e-08	337159	ukb-a-100	T	A	TRUE	reported	igd	8.97e-05	30.2383
Psoriasis	rs7310615	12	111865049	-0.00143911	0.000261552	3.75e-08	337159	ukb-a-100	G	C	TRUE	reported	igd	8.98e-05	30.274
Psoriasis	rs8016947	14	35832666	0.00182348	0.000261429	3.06e-12	337159	ukb-a-100	G	T	TRUE	reported	igd	0.000144277	48.651
Psoriasis	rs34536443	19	10463118	-0.00441471	0.000635416	3.72e-12	337159	ukb-a-100	C	G	TRUE	reported	igd	0.00014315	48.2709
Asthma	rs4480384	1	8659714	0.043097	0.00681273	2.52e-10	408422	ebi-a-GCST90014325	G	A	TRUE	reported	igd	9.8e-05	40.0175
Asthma	rs12123821	1	152179152	0.145713	0.0153134	1.81e-21	408422	ebi-a-GCST90014325	T	C	TRUE	reported	igd	0.00022164	90.5422
Asthma	rs10912564	1	173170618	0.0392578	0.00711045	3.37e-08	408422	ebi-a-GCST90014325	T	C	TRUE	reported	igd	7.46e-05	30.4829
Asthma	rs2988277	1	167431352	-0.0441186	0.00666025	3.49e-11	408422	ebi-a-GCST90014325	T	C	TRUE	reported	igd	0.000107425	43.8794
Asthma	rs35320232	1	198618104	-0.0557751	0.0101299	3.67e-08	408422	ebi-a-GCST90014325	T	C	TRUE	reported	igd	7.42e-05	30.3157
Asthma	rs61816766	1	152319572	0.135284	0.0186871	4.51e-13	408422	ebi-a-GCST90014325	C	T	TRUE	reported	igd	0.000128305	52.4091
Asthma	rs78556180	1	173057239	0.0506806	0.00922962	3.99e-08	408422	ebi-a-GCST90014325	T	G	TRUE	reported	igd	7.38e-05	30.1518
Asthma	rs2296618	1	198666232	-0.0618798	0.0096286	1.3e-10	408422	ebi-a-GCST90014325	G	A	TRUE	reported	igd	0.000101116	41.3018
Asthma	rs10178845	2	8443803	-0.0616566	0.00717229	8.22e-18	408422	ebi-a-GCST90014325	A	G	TRUE	reported	igd	0.000180907	73.8995
Asthma	rs34290285	2	242698640	-0.0988716	0.00750984	1.38e-39	408422	ebi-a-GCST90014325	A	G	TRUE	reported	igd	0.000424217	173.332
Asthma	rs7423358	2	228704721	0.0430394	0.00764835	1.83e-08	408422	ebi-a-GCST90014325	C	T	TRUE	reported	igd	7.75e-05	31.6661
Asthma	rs72823641	2	102936159	-0.147841	0.00961818	2.56e-53	408422	ebi-a-GCST90014325	A	T	TRUE	reported	igd	0.000578154	236.266
Asthma	rs13099273	3	188133518	-0.0535817	0.00662712	6.21e-16	408422	ebi-a-GCST90014325	T	A	TRUE	reported	igd	0.000160031	65.3704
Asthma	rs1684466	3	196359310	-0.0568948	0.00701248	4.92e-16	408422	ebi-a-GCST90014325	A	G	TRUE	reported	igd	0.000161147	65.8263
Asthma	rs35570272	3	33047662	0.0509447	0.00670108	2.91e-14	408422	ebi-a-GCST90014325	T	G	TRUE	reported	igd	0.000141494	57.7971
Asthma	rs7626218	3	176852038	-0.0413534	0.00667906	5.96e-10	408422	ebi-a-GCST90014325	T	A	TRUE	reported	igd	9.39e-05	38.3345
Asthma	rs5743618	4	38798648	-0.0664448	0.00786149	2.86e-17	408422	ebi-a-GCST90014325	A	C	TRUE	reported	igd	0.000174875	71.4349
Asthma	rs17454584	4	123353432	0.0597932	0.00789077	3.52e-14	408422	ebi-a-GCST90014325	G	A	TRUE	reported	igd	0.000140571	57.4199
Asthma	rs7734635	5	110158844	0.0767811	0.00906625	2.48e-17	408422	ebi-a-GCST90014325	G	A	TRUE	reported	igd	0.000175577	71.7218
Asthma	rs1837253	5	110401872	0.108356	0.00748003	1.49e-47	408422	ebi-a-GCST90014325	C	T	TRUE	reported	igd	0.000513531	209.844
Asthma	rs848	5	131996500	-0.0963344	0.00847156	5.8e-30	408422	ebi-a-GCST90014325	C	A	TRUE	reported	igd	0.000316511	129.311
Asthma	rs16903574	5	14610309	0.0865509	0.0125488	5.31e-12	408422	ebi-a-GCST90014325	G	C	TRUE	reported	igd	0.000116461	47.5704
Asthma	rs10477741	5	131795310	0.074266	0.00979669	3.44e-14	408422	ebi-a-GCST90014325	G	T	TRUE	reported	igd	0.000140686	57.4671
Asthma	rs413214	5	141530157	0.0469332	0.00671099	2.68e-12	408422	ebi-a-GCST90014325	A	G	TRUE	reported	igd	0.000119736	48.9086
Asthma	rs35467801	5	35881130	-0.0454325	0.00732172	5.46e-10	408422	ebi-a-GCST90014325	GT	G	TRUE	reported	igd	9.43e-05	38.5039
Asthma	rs76493820	5	156691025	0.0863742	0.0140655	8.21e-10	408422	ebi-a-GCST90014325	G	C	TRUE	reported	igd	9.23e-05	37.7099
Asthma	rs9272226	6	32602396	-0.0897705	0.00946208	2.37e-21	408422	ebi-a-GCST90014325	T	C	TRUE	reported	igd	0.000220338	90.0102
Asthma	rs9273386	6	32626977	0.133835	0.00915469	2.11e-48	408422	ebi-a-GCST90014325	C	T	TRUE	reported	igd	0.000523017	213.722
Asthma	rs2800040	6	64239042	-0.037524	0.00684914	4.29e-08	408422	ebi-a-GCST90014325	A	G	TRUE	reported	igd	7.35e-05	30.0154
Asthma	rs802731	6	128279429	0.0479182	0.00733727	6.54e-11	408422	ebi-a-GCST90014325	G	C	TRUE	reported	igd	0.000104419	42.6511
Asthma	rs7770794	6	154627823	0.0415551	0.0072243	8.81e-09	408422	ebi-a-GCST90014325	A	G	TRUE	reported	igd	8.1e-05	33.0868
Asthma	rs3827780	6	135709760	-0.0368473	0.00656749	2.02e-08	408422	ebi-a-GCST90014325	A	G	TRUE	reported	igd	7.71e-05	31.4782
Asthma	rs148639908	6	90963614	-0.0707346	0.00682025	3.35e-25	408422	ebi-a-GCST90014325	AT	A	TRUE	reported	igd	0.000263293	107.563
Asthma	rs9260752	6	29935010	0.180227	0.0320378	1.85e-08	408422	ebi-a-GCST90014325	A	G	TRUE	reported	igd	7.75e-05	31.6455
Asthma	rs35621564	7	20586843	-0.0443909	0.00681856	7.5e-11	408422	ebi-a-GCST90014325	G	A	TRUE	reported	igd	0.000103764	42.3839
Asthma	rs1608555	7	22807473	0.0377471	0.00682176	3.14e-08	408422	ebi-a-GCST90014325	T	C	TRUE	reported	igd	7.5e-05	30.6177
Asthma	rs112119265	7	3062629	-0.0778066	0.0138091	1.76e-08	408422	ebi-a-GCST90014325	G	T	TRUE	reported	igd	7.77e-05	31.7468
Asthma	rs10486391	7	20376018	-0.0388573	0.00665024	5.13e-09	408422	ebi-a-GCST90014325	G	A	TRUE	reported	igd	8.36e-05	34.1404
Asthma	rs4722758	7	28156606	0.0634119	0.00814979	7.21e-15	408422	ebi-a-GCST90014325	G	C	TRUE	reported	igd	0.000148209	60.5406
Asthma	rs4739738	8	81291645	-0.067912	0.00680464	1.86e-23	408422	ebi-a-GCST90014325	A	G	TRUE	reported	igd	0.000243819	99.6049
Asthma	rs4736639	8	134185916	-0.0397258	0.0072377	4.05e-08	408422	ebi-a-GCST90014325	C	G	TRUE	reported	igd	7.38e-05	30.126
Asthma	rs13277355	8	128777719	-0.04056	0.00732646	3.09e-08	408422	ebi-a-GCST90014325	G	A	TRUE	reported	igd	7.5e-05	30.6482
Asthma	rs368981	9	6139009	0.0561843	0.0072267	7.57e-15	408422	ebi-a-GCST90014325	A	G	TRUE	reported	igd	0.000147971	60.4432
Asthma	rs200491113	9	101932851	-0.128778	0.0187364	6.28e-12	408422	ebi-a-GCST90014325	GTAGA	G	TRUE	reported	igd	0.000115652	47.2399
Asthma	rs33978241	9	5852252	0.0640799	0.00796494	8.61e-16	408422	ebi-a-GCST90014325	GT	G	TRUE	reported	igd	0.000158453	64.7257
Asthma	rs992969	9	6209697	-0.119909	0.0075617	1.25e-56	408422	ebi-a-GCST90014325	G	A	TRUE	reported	igd	0.000615302	251.456
Asthma	rs919826	9	23586654	-0.0357527	0.00654304	4.65e-08	408422	ebi-a-GCST90014325	C	T	TRUE	reported	igd	7.31e-05	29.8577
Asthma	rs1870140	10	82246749	-0.049794	0.00906558	3.96e-08	408422	ebi-a-GCST90014325	G	A	TRUE	reported	igd	7.39e-05	30.169
Asthma	rs11816044	10	6074082	-0.0473268	0.00698072	1.2e-11	408422	ebi-a-GCST90014325	A	G	TRUE	reported	igd	0.000112527	45.9634
Asthma	rs11567923	10	8109663	0.0497903	0.00839034	2.95e-09	408422	ebi-a-GCST90014325	CT	C	TRUE	reported	igd	8.62e-05	35.215
Asthma	rs113981909	10	8304992	-0.0613974	0.010526	5.45e-09	408422	ebi-a-GCST90014325	A	G	TRUE	reported	igd	8.33e-05	34.0229
Asthma	rs1444782	10	9058671	-0.095445	0.00660017	2.14e-47	408422	ebi-a-GCST90014325	A	G	TRUE	reported	igd	0.000511758	209.119
Asthma	rs2477923	10	8565990	-0.0361313	0.00656022	3.64e-08	408422	ebi-a-GCST90014325	C	T	TRUE	reported	igd	7.43e-05	30.3339
Asthma	rs11042902	11	10655623	0.0413305	0.00711112	6.17e-09	408422	ebi-a-GCST90014325	T	C	TRUE	reported	igd	8.27e-05	33.7803
Asthma	rs12365699	11	118743286	-0.0535351	0.00879601	1.16e-09	408422	ebi-a-GCST90014325	A	G	TRUE	reported	igd	9.07e-05	37.0428
Asthma	rs35225972	11	1110395	0.0438135	0.00702312	4.42e-10	408422	ebi-a-GCST90014325	A	G	TRUE	reported	igd	9.53e-05	38.9183
Asthma	rs174557	11	61581368	-0.0454741	0.00705517	1.15e-10	408422	ebi-a-GCST90014325	G	A	TRUE	reported	igd	0.000101709	41.5443
Asthma	rs479844	11	65551957	0.0403223	0.00655551	7.7e-10	408422	ebi-a-GCST90014325	G	A	TRUE	reported	igd	9.26e-05	37.8334
Asthma	rs7936312	11	76293726	0.0838325	0.00652802	9.54e-38	408422	ebi-a-GCST90014325	T	G	TRUE	reported	igd	0.000403624	164.915
Asthma	rs1689510	12	56396768	0.0556484	0.00688071	6.09e-16	408422	ebi-a-GCST90014325	C	G	TRUE	reported	igd	0.000160125	65.4089
Asthma	rs7961712	12	94604963	0.0564852	0.00917211	7.35e-10	408422	ebi-a-GCST90014325	A	G	TRUE	reported	igd	9.28e-05	37.9253
Asthma	rs11178649	12	71533238	-0.0429255	0.00664703	1.06e-10	408422	ebi-a-GCST90014325	T	G	TRUE	reported	igd	0.000102099	41.7036
Asthma	rs3024971	12	57493727	-0.112196	0.0106267	4.67e-26	408422	ebi-a-GCST90014325	G	T	TRUE	reported	igd	0.000272854	111.469
Asthma	rs981625	13	74039935	0.0724725	0.0132157	4.16e-08	408422	ebi-a-GCST90014325	G	C	TRUE	reported	igd	7.36e-05	30.0721
Asthma	rs912131	13	100032346	0.0580773	0.00713704	4.04e-16	408422	ebi-a-GCST90014325	G	A	TRUE	reported	igd	0.000162105	66.2178
Asthma	rs28498223	14	68728425	0.0497316	0.00731458	1.05e-11	408422	ebi-a-GCST90014325	T	C	TRUE	reported	igd	0.000113169	46.2257
Asthma	rs56375023	15	67448363	0.103455	0.00769319	3.18e-41	408422	ebi-a-GCST90014325	A	G	TRUE	reported	igd	0.000442577	180.837
Asthma	rs4842921	15	84556623	-0.0407093	0.00669088	1.17e-09	408422	ebi-a-GCST90014325	A	G	TRUE	reported	igd	9.06e-05	37.0185
Asthma	rs11071559	15	61069988	-0.0846874	0.00976462	4.21e-18	408422	ebi-a-GCST90014325	T	C	TRUE	reported	igd	0.000184136	75.2185
Asthma	rs35441874	16	11213021	-0.0824693	0.00761464	2.47e-27	408422	ebi-a-GCST90014325	A	T	TRUE	reported	igd	0.000287112	117.296
Asthma	rs3785356	16	27349168	0.0563	0.00716317	3.85e-15	408422	ebi-a-GCST90014325	T	C	TRUE	reported	igd	0.000151228	61.7738
Asthma	rs11402155	17	40412935	-0.0450083	0.00755293	2.54e-09	408422	ebi-a-GCST90014325	CT	C	TRUE	reported	igd	8.69e-05	35.5101
Asthma	rs112267124	17	73828903	0.0428843	0.00769944	2.55e-08	408422	ebi-a-GCST90014325	A	G	TRUE	reported	igd	7.6e-05	31.0225
Asthma	rs2412099	17	47469186	-0.0512979	0.00662702	9.89e-15	408422	ebi-a-GCST90014325	A	G	TRUE	reported	igd	0.000146686	59.9184
Asthma	rs4795401	17	38067533	-0.102554	0.00652498	1.16e-55	408422	ebi-a-GCST90014325	G	A	TRUE	reported	igd	0.000604471	247.027
Asthma	rs12964116	18	61442619	0.107619	0.0176522	1.08e-09	408422	ebi-a-GCST90014325	G	A	TRUE	reported	igd	9.1e-05	37.1688
Asthma	rs117710327	19	33726578	-0.126406	0.013395	3.84e-21	408422	ebi-a-GCST90014325	A	C	TRUE	reported	igd	0.000217995	89.0528
Asthma	rs117552144	19	3136091	0.079499	0.0138067	8.51e-09	408422	ebi-a-GCST90014325	T	C	TRUE	reported	igd	8.12e-05	33.1544
Asthma	rs11088309	21	36464631	0.0604575	0.00931455	8.55e-11	408422	ebi-a-GCST90014325	G	C	TRUE	reported	igd	0.000103139	42.1284
Asthma	rs12165508	22	41819960	-0.0451442	0.00809156	2.42e-08	408422	ebi-a-GCST90014325	C	T	TRUE	reported	igd	7.62e-05	31.127
Allergic rhinitis	rs61774728	1	25258867	0.0371815	0.00531065	2.48e-12	407746	ebi-a-GCST90013920	C	G	TRUE	reported	igd	0.000120203	49.0181
Allergic rhinitis	rs61816766	1	152319572	0.145649	0.0145749	4.13e-23	407746	ebi-a-GCST90013920	C	T	TRUE	reported	igd	0.000244854	99.8623
Allergic rhinitis	rs10910093	1	2505713	-0.0579336	0.00774999	6.36e-14	407746	ebi-a-GCST90013920	T	C	TRUE	reported	igd	0.000137028	55.88
Allergic rhinitis	rs9442514	1	9355936	-0.0388743	0.00599565	8.41e-11	407746	ebi-a-GCST90013920	T	G	TRUE	reported	igd	0.00010309	42.0388
Allergic rhinitis	rs76167968	1	35681738	-0.060611	0.0099236	8.64e-10	407746	ebi-a-GCST90013920	C	T	TRUE	reported	igd	9.15e-05	37.3046
Allergic rhinitis	rs115288876	1	152000117	0.130349	0.0126318	1.42e-24	407746	ebi-a-GCST90013920	A	G	TRUE	reported	igd	0.000261085	106.484
Allergic rhinitis	rs12068304	1	212864992	0.0496149	0.00707692	2.69e-12	407746	ebi-a-GCST90013920	G	A	TRUE	reported	igd	0.00012053	49.1511
Allergic rhinitis	rs301806	1	8482078	0.0382705	0.00530849	5.47e-13	407746	ebi-a-GCST90013920	T	C	TRUE	reported	igd	0.00012745	51.9738
Allergic rhinitis	rs141845046	1	154987704	-0.100825	0.0185938	4.65e-08	407746	ebi-a-GCST90013920	T	C	TRUE	reported	igd	7.21e-05	29.4034
Allergic rhinitis	rs2070901	1	161185058	0.0435463	0.00586577	1.24e-13	407746	ebi-a-GCST90013920	T	G	TRUE	reported	igd	0.000135146	55.1125
Allergic rhinitis	rs1214598	1	167426424	-0.0550084	0.0053887	1.64e-24	407746	ebi-a-GCST90013920	A	G	TRUE	reported	igd	0.000255499	104.205
Allergic rhinitis	rs142144569	1	67453796	-0.0346464	0.00604425	9.49e-09	407746	ebi-a-GCST90013920	TGTGTGCTGATGACCCTA	T	TRUE	reported	igd	8.06e-05	32.8571
Allergic rhinitis	rs4642892	1	93094127	-0.0357978	0.00609418	4.04e-09	407746	ebi-a-GCST90013920	T	C	TRUE	reported	igd	8.46e-05	34.5048
Allergic rhinitis	rs2455127	1	3189138	-0.0387715	0.00677993	1.01e-08	407746	ebi-a-GCST90013920	G	A	TRUE	reported	igd	8.02e-05	32.7019
Allergic rhinitis	rs114695117	1	65209111	-0.0952647	0.016499	6.01e-09	407746	ebi-a-GCST90013920	A	C	TRUE	reported	igd	8.18e-05	33.3385
Allergic rhinitis	rs10912564	1	173170618	0.0478008	0.00567058	3.83e-17	407746	ebi-a-GCST90013920	T	C	TRUE	reported	igd	0.000174241	71.058
Allergic rhinitis	rs7410883	1	198656346	-0.0456005	0.00837762	4.81e-08	407746	ebi-a-GCST90013920	C	T	TRUE	reported	igd	7.27e-05	29.6276
Allergic rhinitis	rs2723197	2	113689747	-0.0304607	0.00527052	7.42e-09	407746	ebi-a-GCST90013920	A	G	TRUE	reported	igd	8.19e-05	33.4019
Allergic rhinitis	rs34119476	2	199584179	-0.0303188	0.00531053	1.13e-08	407746	ebi-a-GCST90013920	G	A	TRUE	reported	igd	7.99e-05	32.5946
Allergic rhinitis	rs34290285	2	242698640	-0.0911145	0.0060495	1.27e-51	407746	ebi-a-GCST90013920	A	G	TRUE	reported	igd	0.000556038	226.847
Allergic rhinitis	rs7606520	2	242838542	0.0314299	0.0052363	1.95e-09	407746	ebi-a-GCST90013920	C	A	TRUE	reported	igd	8.84e-05	36.0276
Allergic rhinitis	rs13382528	2	61024667	0.0369643	0.00563983	5.86e-11	407746	ebi-a-GCST90013920	T	C	TRUE	reported	igd	0.000105341	42.9567
Allergic rhinitis	rs10200820	2	228725200	-0.0478147	0.00781449	8.47e-10	407746	ebi-a-GCST90013920	C	T	TRUE	reported	igd	9.18e-05	37.4386
Allergic rhinitis	rs1057258	2	234115629	-0.0493949	0.00686874	5.62e-13	407746	ebi-a-GCST90013920	T	C	TRUE	reported	igd	0.000126813	51.714
Allergic rhinitis	rs7606480	2	28632377	-0.0316521	0.0052847	2.08e-09	407746	ebi-a-GCST90013920	A	G	TRUE	reported	igd	8.8e-05	35.8726
Allergic rhinitis	rs829636	2	30737801	-0.034029	0.0060784	2.07e-08	407746	ebi-a-GCST90013920	G	T	TRUE	reported	igd	7.69e-05	31.3413
Allergic rhinitis	rs62162287	2	112268563	-0.0393744	0.00534436	1.69e-13	407746	ebi-a-GCST90013920	C	T	TRUE	reported	igd	0.000133103	54.2793
Allergic rhinitis	rs11690149	2	198933804	-0.0430044	0.00522998	2e-16	407746	ebi-a-GCST90013920	T	C	TRUE	reported	igd	0.000165792	67.612
Allergic rhinitis	rs891058	2	8442547	-0.0659521	0.00576159	1.83e-30	407746	ebi-a-GCST90013920	A	G	TRUE	reported	igd	0.00032125	131.03
Allergic rhinitis	rs1032841	2	8666238	-0.032416	0.00576924	1.99e-08	407746	ebi-a-GCST90013920	G	A	TRUE	reported	igd	7.74e-05	31.5704
Allergic rhinitis	rs1850984	2	63464942	0.0359275	0.00616496	5.91e-09	407746	ebi-a-GCST90013920	A	G	TRUE	reported	igd	8.33e-05	33.9619
Allergic rhinitis	rs72823641	2	102936159	-0.137094	0.00778824	1.78e-70	407746	ebi-a-GCST90013920	A	T	TRUE	reported	igd	0.000759344	309.853
Allergic rhinitis	rs16858573	2	143875725	-0.0557358	0.0079955	2.67e-12	407746	ebi-a-GCST90013920	C	T	TRUE	reported	igd	0.000119161	48.5932
Allergic rhinitis	rs9808132	2	213877864	-0.0431509	0.0074899	9.03e-09	407746	ebi-a-GCST90013920	C	T	TRUE	reported	igd	8.14e-05	33.1914
Allergic rhinitis	rs9816107	3	112582283	-0.0366799	0.00553389	3.26e-11	407746	ebi-a-GCST90013920	A	C	TRUE	reported	igd	0.000107735	43.9332
Allergic rhinitis	rs9860547	3	188128979	0.0340712	0.00526302	9.66e-11	407746	ebi-a-GCST90013920	A	G	TRUE	reported	igd	0.000102771	41.9086
Allergic rhinitis	rs11924625	3	33070158	0.0440455	0.00559486	3.68e-15	407746	ebi-a-GCST90013920	T	A	TRUE	reported	igd	0.000151974	61.9759
Allergic rhinitis	rs7625643	3	141150026	0.0365834	0.0053237	6.42e-12	407746	ebi-a-GCST90013920	G	A	TRUE	reported	igd	0.000115798	47.2214
Allergic rhinitis	rs2332032	3	121721995	-0.044489	0.00531528	5.6e-17	407746	ebi-a-GCST90013920	T	C	TRUE	reported	igd	0.000171786	70.0569
Allergic rhinitis	rs56328339	3	188400557	-0.0476658	0.00716231	2.52e-11	407746	ebi-a-GCST90013920	T	C	TRUE	reported	igd	0.00010861	44.29
Allergic rhinitis	rs12152276	3	196368501	-0.0568962	0.0096399	3.13e-09	407746	ebi-a-GCST90013920	G	A	TRUE	reported	igd	8.54e-05	34.8353
Allergic rhinitis	rs61192126	3	72394852	-0.0360837	0.00579366	4.51e-10	407746	ebi-a-GCST90013920	C	T	TRUE	reported	igd	9.51e-05	38.7895
Allergic rhinitis	rs709498	3	107694834	0.030665	0.0052597	5.5e-09	407746	ebi-a-GCST90013920	G	A	TRUE	reported	igd	8.34e-05	33.9908
Allergic rhinitis	rs519973	3	187633268	0.0507666	0.00549575	2.8e-20	407746	ebi-a-GCST90013920	A	G	TRUE	reported	igd	0.000209229	85.3297
Allergic rhinitis	rs230542	4	103498455	0.0379468	0.00548018	4.2e-12	407746	ebi-a-GCST90013920	C	T	TRUE	reported	igd	0.000117576	47.9467
Allergic rhinitis	rs5743618	4	38798648	-0.130168	0.00637004	7.36e-94	407746	ebi-a-GCST90013920	A	C	TRUE	reported	igd	0.00102303	417.563
Allergic rhinitis	rs17454584	4	123353432	0.0732412	0.00625751	1.83e-31	407746	ebi-a-GCST90013920	G	A	TRUE	reported	igd	0.000335871	136.995
Allergic rhinitis	rs192254932	4	123086890	-0.0354791	0.00548675	1e-10	407746	ebi-a-GCST90013920	A	T	TRUE	reported	igd	0.000102537	41.8131
Allergic rhinitis	rs77665773	5	14701003	0.0650514	0.0109974	3.84e-09	407746	ebi-a-GCST90013920	T	C	TRUE	reported	igd	8.58e-05	34.989
Allergic rhinitis	rs4957317	5	40517725	0.0401279	0.00568077	1.52e-12	407746	ebi-a-GCST90013920	T	C	TRUE	reported	igd	0.000122359	49.8972
Allergic rhinitis	rs72774901	5	110182720	0.149323	0.00977758	9.07e-52	407746	ebi-a-GCST90013920	A	T	TRUE	reported	igd	0.000571679	233.232
Allergic rhinitis	rs35467801	5	35881130	-0.092296	0.0059194	3.61e-55	407746	ebi-a-GCST90013920	GT	G	TRUE	reported	igd	0.000595884	243.113
Allergic rhinitis	rs2961920	5	159911506	0.0477345	0.00620095	1.23e-14	407746	ebi-a-GCST90013920	A	C	TRUE	reported	igd	0.00014531	59.2579
Allergic rhinitis	rs56183820	5	131965606	0.043467	0.00663514	6.24e-11	407746	ebi-a-GCST90013920	T	C	TRUE	reported	igd	0.000105241	42.9158
Allergic rhinitis	rs62379371	5	133439274	-0.0863235	0.0125884	5.18e-12	407746	ebi-a-GCST90013920	A	G	TRUE	reported	igd	0.000115313	47.0235
Allergic rhinitis	rs62375550	5	110387125	0.0744822	0.0132087	2e-08	407746	ebi-a-GCST90013920	C	G	TRUE	reported	igd	7.8e-05	31.7967
Allergic rhinitis	rs6594499	5	110470137	-0.0908582	0.00524711	3.21e-67	407746	ebi-a-GCST90013920	A	C	TRUE	reported	igd	0.000734817	299.837
Allergic rhinitis	rs6596860	6	247899	-0.0333861	0.0060987	4.21e-08	407746	ebi-a-GCST90013920	G	A	TRUE	reported	igd	7.35e-05	29.9678
Allergic rhinitis	rs2070642	6	25831212	0.0374795	0.00574924	7.45e-11	407746	ebi-a-GCST90013920	A	G	TRUE	reported	igd	0.000104215	42.4976
Allergic rhinitis	rs9273058	6	32612110	-0.0923158	0.0056931	3.04e-59	407746	ebi-a-GCST90013920	C	T	TRUE	reported	igd	0.000644443	262.937
Allergic rhinitis	rs9264277	6	31224667	-0.038004	0.00542764	2.62e-12	407746	ebi-a-GCST90013920	C	T	TRUE	reported	igd	0.000120225	49.0269
Allergic rhinitis	rs846977	6	108042213	0.0512884	0.00923165	2.49e-08	407746	ebi-a-GCST90013920	A	G	TRUE	reported	igd	7.57e-05	30.8658
Allergic rhinitis	rs10485354	6	155149943	-0.0304803	0.00526447	7.09e-09	407746	ebi-a-GCST90013920	G	A	TRUE	reported	igd	8.22e-05	33.5218
Allergic rhinitis	rs4713571	6	32626899	0.071258	0.00578291	9.56e-35	407746	ebi-a-GCST90013920	T	G	TRUE	reported	igd	0.00037224	151.835
Allergic rhinitis	rs905670	6	90958502	-0.0514416	0.00548289	5.79e-21	407746	ebi-a-GCST90013920	A	G	TRUE	reported	igd	0.000215837	88.0253
Allergic rhinitis	rs73390208	6	31326131	-0.0871476	0.00597543	1.76e-48	407746	ebi-a-GCST90013920	T	C	TRUE	reported	igd	0.000521382	212.701
Allergic rhinitis	rs34665982	6	32560306	-0.0382021	0.00526998	4.27e-13	407746	ebi-a-GCST90013920	C	T	TRUE	reported	igd	0.000128858	52.5478
Allergic rhinitis	rs3129287	6	33089104	-0.0552848	0.00608673	8.8e-20	407746	ebi-a-GCST90013920	T	G	TRUE	reported	igd	0.000202286	82.4976
Allergic rhinitis	rs3933376	6	128292071	0.0448017	0.00667639	2.13e-11	407746	ebi-a-GCST90013920	A	T	TRUE	reported	igd	0.000110425	45.0302
Allergic rhinitis	rs2746438	6	135718068	-0.0360389	0.00526366	7.66e-12	407746	ebi-a-GCST90013920	A	T	TRUE	reported	igd	0.000114955	46.8776
Allergic rhinitis	rs10950805	7	20401127	-0.0342412	0.00546693	3.66e-10	407746	ebi-a-GCST90013920	G	C	TRUE	reported	igd	9.62e-05	39.2291
Allergic rhinitis	rs73042197	7	3110091	-0.0447393	0.00739808	1.34e-09	407746	ebi-a-GCST90013920	C	G	TRUE	reported	igd	8.97e-05	36.5711
Allergic rhinitis	rs2190097	7	77038945	-0.0443325	0.00608815	3.61e-13	407746	ebi-a-GCST90013920	T	C	TRUE	reported	igd	0.000130025	53.0239
Allergic rhinitis	rs10244416	7	20575751	-0.0489036	0.00523715	9.88e-21	407746	ebi-a-GCST90013920	T	C	TRUE	reported	igd	0.000213801	87.1946
Allergic rhinitis	rs10226758	7	28214614	0.0338189	0.00612224	3.4e-08	407746	ebi-a-GCST90013920	C	A	TRUE	reported	igd	7.48e-05	30.5138
Allergic rhinitis	rs57453899	7	50252408	0.0393601	0.00643236	1.01e-09	407746	ebi-a-GCST90013920	A	G	TRUE	reported	igd	9.18e-05	37.4429
Allergic rhinitis	rs849327	7	28232457	-0.044148	0.00549449	1e-15	407746	ebi-a-GCST90013920	G	A	TRUE	reported	igd	0.00015831	64.5602
Allergic rhinitis	rs3918226	7	150690176	-0.071244	0.0098288	3.27e-13	407746	ebi-a-GCST90013920	T	C	TRUE	reported	igd	0.00012884	52.5404
Allergic rhinitis	rs9297768	8	128804380	-0.0409706	0.00553996	1.49e-13	407746	ebi-a-GCST90013920	G	A	TRUE	reported	igd	0.000134117	54.6927
Allergic rhinitis	rs7824394	8	81292599	-0.0320667	0.00545147	4.15e-09	407746	ebi-a-GCST90013920	C	A	TRUE	reported	igd	8.49e-05	34.6002
Allergic rhinitis	rs9775039	9	6177453	0.0709201	0.00702679	8.49e-24	407746	ebi-a-GCST90013920	A	G	TRUE	reported	igd	0.000249762	101.864
Allergic rhinitis	rs946806	9	82185372	-0.0307098	0.00528053	5.99e-09	407746	ebi-a-GCST90013920	G	A	TRUE	reported	igd	8.29e-05	33.8218
Allergic rhinitis	rs11539209	9	131483551	-0.0702021	0.00977419	5.34e-13	407746	ebi-a-GCST90013920	A	T	TRUE	reported	igd	0.000126501	51.5866
Allergic rhinitis	rs72701682	9	5208025	0.0332625	0.00576877	8.42e-09	407746	ebi-a-GCST90013920	G	A	TRUE	reported	igd	8.15e-05	33.2461
Allergic rhinitis	rs10979387	9	111303923	-0.0315269	0.00551078	1.03e-08	407746	ebi-a-GCST90013920	G	C	TRUE	reported	igd	8.03e-05	32.7291
Allergic rhinitis	rs7861040	9	127044135	0.035785	0.00541117	3.88e-11	407746	ebi-a-GCST90013920	C	G	TRUE	reported	igd	0.000107247	43.7338
Allergic rhinitis	rs13299180	9	16735405	0.0321981	0.00587217	4.16e-08	407746	ebi-a-GCST90013920	C	A	TRUE	reported	igd	7.37e-05	30.065
Allergic rhinitis	rs3761847	9	123690239	-0.0316357	0.00526647	1.91e-09	407746	ebi-a-GCST90013920	A	G	TRUE	reported	igd	8.85e-05	36.0839
Allergic rhinitis	rs61839660	10	6094697	0.105296	0.00858075	3.2e-34	407746	ebi-a-GCST90013920	T	C	TRUE	reported	igd	0.000369167	150.581
Allergic rhinitis	rs4948563	10	43763658	0.0344158	0.00594607	7.42e-09	407746	ebi-a-GCST90013920	A	G	TRUE	reported	igd	8.22e-05	33.5007
Allergic rhinitis	rs72782675	10	9028946	-0.164255	0.0260977	1.79e-10	407746	ebi-a-GCST90013920	T	C	TRUE	reported	igd	9.71e-05	39.6123
Allergic rhinitis	rs7899004	10	104341435	0.0393961	0.00527583	8.38e-14	407746	ebi-a-GCST90013920	C	T	TRUE	reported	igd	0.000136734	55.76
Allergic rhinitis	rs4379740	10	9043304	-0.0670092	0.00670325	2.16e-23	407746	ebi-a-GCST90013920	C	T	TRUE	reported	igd	0.00024502	99.93
Allergic rhinitis	rs6479828	10	64375350	0.0324941	0.00534408	1.18e-09	407746	ebi-a-GCST90013920	A	G	TRUE	reported	igd	9.07e-05	36.971
Allergic rhinitis	rs12282231	11	2295628	0.0677512	0.0103692	7.73e-11	407746	ebi-a-GCST90013920	T	C	TRUE	reported	igd	0.000104691	42.6915
Allergic rhinitis	rs4939489	11	60793648	-0.0330077	0.0053624	7.33e-10	407746	ebi-a-GCST90013920	T	C	TRUE	reported	igd	9.29e-05	37.8887
Allergic rhinitis	rs10791824	11	65559266	0.0514446	0.00529561	2.48e-22	407746	ebi-a-GCST90013920	G	A	TRUE	reported	igd	0.000231397	94.3725
Allergic rhinitis	rs4616071	11	111440865	-0.0413191	0.00592071	2.76e-12	407746	ebi-a-GCST90013920	G	C	TRUE	reported	igd	0.00011943	48.7026
Allergic rhinitis	rs7925585	11	36386901	-0.0317297	0.00543943	5.31e-09	407746	ebi-a-GCST90013920	G	A	TRUE	reported	igd	8.34e-05	34.0269
Allergic rhinitis	rs630923	11	118754353	-0.0443505	0.00733162	1.33e-09	407746	ebi-a-GCST90013920	A	C	TRUE	reported	igd	8.97e-05	36.5927
Allergic rhinitis	rs7936323	11	76293758	0.0914223	0.00522902	2.01e-68	407746	ebi-a-GCST90013920	A	G	TRUE	reported	igd	0.000749115	305.676
Allergic rhinitis	rs59183580	11	95425470	-0.0495416	0.00784534	2.4e-10	407746	ebi-a-GCST90013920	G	A	TRUE	reported	igd	9.78e-05	39.8763
Allergic rhinitis	rs61907710	11	128157865	-0.0477687	0.00635147	4.82e-14	407746	ebi-a-GCST90013920	T	C	TRUE	reported	igd	0.000138704	56.5635
Allergic rhinitis	rs7968808	12	122661791	0.0369028	0.00524239	1.95e-12	407746	ebi-a-GCST90013920	T	C	TRUE	reported	igd	0.000121512	49.5516
Allergic rhinitis	rs61938962	12	56446766	0.055484	0.00548446	5.31e-24	407746	ebi-a-GCST90013920	T	C	TRUE	reported	igd	0.00025094	102.345
Allergic rhinitis	rs3213572	12	121205078	-0.0325356	0.00523539	5.11e-10	407746	ebi-a-GCST90013920	A	G	TRUE	reported	igd	9.47e-05	38.6205
Allergic rhinitis	rs3024971	12	57493727	-0.083896	0.00859213	9.59e-23	407746	ebi-a-GCST90013920	G	T	TRUE	reported	igd	0.00023377	95.3408
Allergic rhinitis	rs10846507	12	123786492	0.036384	0.00651172	2.19e-08	407746	ebi-a-GCST90013920	T	G	TRUE	reported	igd	7.66e-05	31.2196
Allergic rhinitis	rs653178	12	112007756	0.0486926	0.00523271	1.32e-20	407746	ebi-a-GCST90013920	T	C	TRUE	reported	igd	0.00021232	86.5905
Allergic rhinitis	rs67385163	12	6864890	0.03264	0.00548375	2.72e-09	407746	ebi-a-GCST90013920	G	A	TRUE	reported	igd	8.69e-05	35.4277
Allergic rhinitis	rs4769975	13	20779201	-0.0732063	0.013215	3.54e-08	407746	ebi-a-GCST90013920	A	G	TRUE	reported	igd	7.53e-05	30.6874
Allergic rhinitis	rs806338	13	50852949	-0.0309457	0.00547832	1.65e-08	407746	ebi-a-GCST90013920	C	T	TRUE	reported	igd	7.82e-05	31.9083
Allergic rhinitis	rs7989041	13	73627676	-0.0386197	0.00551053	2.3e-12	407746	ebi-a-GCST90013920	G	T	TRUE	reported	igd	0.000120445	49.1167
Allergic rhinitis	rs113377887	13	41203365	0.0470342	0.00635716	1.54e-13	407746	ebi-a-GCST90013920	T	C	TRUE	reported	igd	0.000134231	54.7393
Allergic rhinitis	rs4771332	13	100070457	0.0313189	0.00568077	3.43e-08	407746	ebi-a-GCST90013920	C	T	TRUE	reported	igd	7.45e-05	30.3946
Allergic rhinitis	rs7140939	14	68760527	-0.0411985	0.00539589	2.34e-14	407746	ebi-a-GCST90013920	G	A	TRUE	reported	igd	0.00014295	58.2954
Allergic rhinitis	rs11626205	14	93024462	0.0344523	0.00570654	1.63e-09	407746	ebi-a-GCST90013920	A	G	TRUE	reported	igd	8.94e-05	36.4492
Allergic rhinitis	rs10131567	14	35864878	0.0384723	0.00581049	3.76e-11	407746	ebi-a-GCST90013920	T	G	TRUE	reported	igd	0.000107506	43.8398
Allergic rhinitis	rs72702772	14	103238221	-0.0484699	0.00659282	1.72e-13	407746	ebi-a-GCST90013920	A	G	TRUE	reported	igd	0.000132542	54.0505
Allergic rhinitis	rs56375023	15	67448363	0.0643355	0.0061008	7.04e-26	407746	ebi-a-GCST90013920	A	G	TRUE	reported	igd	0.000272659	111.205
Allergic rhinitis	rs12440045	15	41782684	0.0448269	0.00529546	2.52e-17	407746	ebi-a-GCST90013920	C	A	TRUE	reported	igd	0.000175713	71.6585
Allergic rhinitis	rs10519068	15	61068704	-0.0717893	0.00792058	8.81e-20	407746	ebi-a-GCST90013920	A	G	TRUE	reported	igd	0.000201432	82.1492
Allergic rhinitis	rs74790824	15	75391835	-0.0312712	0.00542681	8.11e-09	407746	ebi-a-GCST90013920	T	C	TRUE	reported	igd	8.14e-05	33.2046
Allergic rhinitis	rs2074585	15	91009484	-0.053134	0.00522499	2.74e-24	407746	ebi-a-GCST90013920	A	G	TRUE	reported	igd	0.000253556	103.412
Allergic rhinitis	rs35441874	16	11213021	-0.0840524	0.00614469	7.15e-43	407746	ebi-a-GCST90013920	A	T	TRUE	reported	igd	0.000458682	187.11
Allergic rhinitis	rs3024664	16	27371424	0.063579	0.0111915	1.16e-08	407746	ebi-a-GCST90013920	C	T	TRUE	reported	igd	7.91e-05	32.2737
Allergic rhinitis	rs1059489	16	28607228	-0.033684	0.00543706	5.66e-10	407746	ebi-a-GCST90013920	G	A	TRUE	reported	igd	9.41e-05	38.3811
Allergic rhinitis	rs41190	16	49279002	0.0346996	0.00618592	1.94e-08	407746	ebi-a-GCST90013920	A	C	TRUE	reported	igd	7.72e-05	31.4658
Allergic rhinitis	rs62064086	17	17631794	0.051074	0.00743853	7.51e-12	407746	ebi-a-GCST90013920	G	A	TRUE	reported	igd	0.000115607	47.1437
Allergic rhinitis	rs71368508	17	4521473	-0.140785	0.019015	7.06e-14	407746	ebi-a-GCST90013920	A	C	TRUE	reported	igd	0.000134423	54.8173
Allergic rhinitis	rs8067124	17	38869490	0.284915	0.0191227	1e-48	407746	ebi-a-GCST90013920	T	A	TRUE	reported	igd	0.000544134	221.988
Allergic rhinitis	rs9747973	17	37905107	0.0394947	0.00523779	4.72e-14	407746	ebi-a-GCST90013920	T	C	TRUE	reported	igd	0.000139422	56.8564
Allergic rhinitis	rs3985697	18	3822871	-0.0435257	0.00681839	1.88e-10	407746	ebi-a-GCST90013920	C	T	TRUE	reported	igd	9.99e-05	40.7498
Allergic rhinitis	rs3730783	18	51815283	-0.0326346	0.00533798	9.55e-10	407746	ebi-a-GCST90013920	G	A	TRUE	reported	igd	9.17e-05	37.3767
Allergic rhinitis	rs4369774	18	60010448	0.0322962	0.00526983	8.8e-10	407746	ebi-a-GCST90013920	C	A	TRUE	reported	igd	9.21e-05	37.5584
Allergic rhinitis	rs12720356	19	10469975	-0.0492906	0.00890297	2.8e-08	407746	ebi-a-GCST90013920	C	A	TRUE	reported	igd	7.52e-05	30.6518
Allergic rhinitis	rs117710327	19	33726578	-0.0943815	0.0108806	2.53e-18	407746	ebi-a-GCST90013920	A	C	TRUE	reported	igd	0.000184501	75.243
Allergic rhinitis	rs62117160	19	45232161	-0.0757633	0.0126497	1.72e-09	407746	ebi-a-GCST90013920	A	G	TRUE	reported	igd	8.8e-05	35.872
Allergic rhinitis	rs12625547	20	50154647	-0.0431827	0.00696548	5.19e-10	407746	ebi-a-GCST90013920	G	T	TRUE	reported	igd	9.43e-05	38.434
Allergic rhinitis	rs6068574	20	52168632	0.0420175	0.00714716	4.45e-09	407746	ebi-a-GCST90013920	A	G	TRUE	reported	igd	8.48e-05	34.5614
Allergic rhinitis	rs6066181	20	45681278	-0.054308	0.0060071	1.32e-19	407746	ebi-a-GCST90013920	C	T	TRUE	reported	igd	0.000200411	81.7327
Allergic rhinitis	rs6089970	20	62381979	-0.0452598	0.00631779	7.11e-13	407746	ebi-a-GCST90013920	T	C	TRUE	reported	igd	0.000125849	51.3207
Allergic rhinitis	rs9978775	21	40694526	-0.029062	0.00527418	3.62e-08	407746	ebi-a-GCST90013920	G	A	TRUE	reported	igd	7.45e-05	30.3626
Allergic rhinitis	rs8139142	22	21910280	0.0431278	0.00700529	7.97e-10	407746	ebi-a-GCST90013920	C	T	TRUE	reported	igd	9.29e-05	37.9018
Allergic rhinitis	rs5758364	22	41855912	-0.0393242	0.00638964	8.02e-10	407746	ebi-a-GCST90013920	C	A	TRUE	reported	igd	9.29e-05	37.8761
Atopic dermatitis	rs17371133	1	172828480	0.0651	0.0102	2.07e-10	796661	ebi-a-GCST90027161	C	A	TRUE	reported	igd	5.11e-05	40.7343
Atopic dermatitis	rs12123821	1	152179152	0.2704	0.0254	2.2e-26	796661	ebi-a-GCST90027161	T	C	TRUE	reported	igd	0.000142236	113.33
Atopic dermatitis	rs61816766	1	152319572	0.3707	0.045	1.88e-16	796661	ebi-a-GCST90027161	C	T	TRUE	reported	igd	8.52e-05	67.8608
Atopic dermatitis	rs13343107	1	173168321	0.0754	0.0121	5.11e-10	796661	ebi-a-GCST90027161	G	A	TRUE	reported	igd	4.87e-05	38.8303
Atopic dermatitis	rs1861246	2	102966783	-0.1134	0.0122	1.51e-20	796661	ebi-a-GCST90027161	C	T	TRUE	reported	igd	0.000108439	86.3983
Atopic dermatitis	rs7699742	4	123264485	0.0603	0.0103	5.45e-09	796661	ebi-a-GCST90027161	C	T	TRUE	reported	igd	4.3e-05	34.2735
Atopic dermatitis	rs20541	5	131995964	-0.093	0.011	3.96e-17	796661	ebi-a-GCST90027161	G	A	TRUE	reported	igd	8.97e-05	71.4792
Atopic dermatitis	rs28383323	6	32594039	-0.1188	0.016	1.1e-13	796661	ebi-a-GCST90027161	A	G	TRUE	reported	igd	6.92e-05	55.1305
Atopic dermatitis	rs6996614	8	126609868	0.0805	0.0142	1.55e-08	796661	ebi-a-GCST90027161	A	C	TRUE	reported	igd	4.03e-05	32.1376
Atopic dermatitis	rs11786685	8	81275835	-0.0721	0.0108	1.99e-11	796661	ebi-a-GCST90027161	G	A	TRUE	reported	igd	5.59e-05	44.5679
Atopic dermatitis	rs11236813	11	76343427	-0.0982	0.0158	4.91e-10	796661	ebi-a-GCST90027161	C	G	TRUE	reported	igd	4.85e-05	38.6285
Atopic dermatitis	rs7936070	11	76293527	0.0905	0.0102	7.19e-19	796661	ebi-a-GCST90027161	T	G	TRUE	reported	igd	9.88e-05	78.7219
Atopic dermatitis	rs11033603	11	36434542	0.1645	0.0232	1.33e-12	796661	ebi-a-GCST90027161	A	G	TRUE	reported	igd	6.31e-05	50.2753
Atopic dermatitis	rs10791824	11	65559266	0.0733	0.0105	2.51e-12	796661	ebi-a-GCST90027161	G	A	TRUE	reported	igd	6.12e-05	48.7336
Atopic dermatitis	rs4759228	12	56508409	0.0633	0.0116	4.61e-08	796661	ebi-a-GCST90027161	C	G	TRUE	reported	igd	3.74e-05	29.7776
Atopic dermatitis	rs3947727	12	68652099	0.0714	0.0105	1.09e-11	796661	ebi-a-GCST90027161	T	C	TRUE	reported	igd	5.8e-05	46.2399
Atopic dermatitis	rs12586305	14	35654467	0.091	0.014	7.92e-11	796661	ebi-a-GCST90027161	G	T	TRUE	reported	igd	5.3e-05	42.2499
Atopic dermatitis	rs3862469	16	11194080	-0.0759	0.0109	3.59e-12	796661	ebi-a-GCST90027161	T	C	TRUE	reported	igd	6.09e-05	48.4875
Atopic dermatitis	rs35073649	17	47422510	0.0785	0.0103	2.04e-14	796661	ebi-a-GCST90027161	T	C	TRUE	reported	igd	7.29e-05	58.085
Atopic dermatitis	rs2918306	19	8788618	0.0909	0.0132	6.54e-12	796661	ebi-a-GCST90027161	C	T	TRUE	reported	igd	5.95e-05	47.4219
Atopic dermatitis	rs6010994	20	62291438	0.101	0.0128	3.16e-15	796661	ebi-a-GCST90027161	C	T	TRUE	reported	igd	7.81e-05	62.2618
Atopic dermatitis	rs2075943	22	37319009	0.0648	0.0108	2.09e-09	796661	ebi-a-GCST90027161	A	G	TRUE	reported	igd	4.52e-05	35.9999
Senile cataract	rs205488	1	10767078	-0.0608331	0.00922857	4.35e-11	372386	SC_Finn	C	T	TRUE	reported	igd	0.000116672	43.4519
Senile cataract	rs1200105	1	169087160	-0.045459	0.0080404	1.57e-08	372386	SC_Finn	C	T	TRUE	reported	igd	8.58329e-05	31.9655
Senile cataract	rs3795451	1	226994222	0.0449766	0.00781291	8.58e-09	372386	SC_Finn	T	C	TRUE	reported	igd	8.89848e-05	33.1394
Senile cataract	rs1993689	2	142799432	-0.081649	0.00948669	7.52e-18	372386	SC_Finn	C	T	TRUE	reported	igd	0.000198881	74.0747
Senile cataract	rs9842371	3	181629149	0.132761	0.00837726	1.46e-56	372386	SC_Finn	T	C	TRUE	reported	igd	0.000673986	251.151
Senile cataract	rs147570901	5	133283853	-0.135769	0.0238998	1.34e-08	372386	SC_Finn	A	G	TRUE	reported	igd	8.66526e-05	32.2708
Senile cataract	rs3094577	6	29566093	0.0481678	0.00822201	4.67e-09	372386	SC_Finn	G	A	TRUE	reported	igd	9.21561e-05	34.3206
Senile cataract	rs9265649	6	31332538	0.0492156	0.00770752	1.71e-10	372386	SC_Finn	G	C	TRUE	reported	igd	0.00010948	40.7731
Senile cataract	rs9272324	6	32636375	0.0641632	0.00776336	1.4e-16	372386	SC_Finn	G	A	TRUE	reported	igd	0.0001834	68.3078
Senile cataract	rs1383258	6	32815628	0.114774	0.0169413	1.25e-11	372386	SC_Finn	T	C	TRUE	reported	igd	0.000123239	45.8977
Senile cataract	rs4709713	6	163379805	-0.052834	0.00768662	6.26e-12	372386	SC_Finn	A	G	TRUE	reported	igd	0.000126855	47.2448
Senile cataract	rs36039219	7	11664911	0.058104	0.00886365	5.55e-11	372386	SC_Finn	A	G	TRUE	reported	igd	0.000115383	42.9719
Senile cataract	rs10258092	7	28507989	0.0720441	0.0106416	1.29e-11	372386	SC_Finn	C	T	TRUE	reported	igd	0.000123065	45.8332
Senile cataract	rs4559153	7	46174220	0.0701046	0.00924686	3.42e-14	372386	SC_Finn	T	C	TRUE	reported	igd	0.000154328	57.4781
Senile cataract	rs62621812	7	127375029	0.157029	0.0189571	1.2e-16	372386	SC_Finn	A	G	TRUE	reported	igd	0.000184222	68.6141
Senile cataract	rs6968152	7	127448236	-0.0526307	0.00935047	1.82e-08	372386	SC_Finn	C	A	TRUE	reported	igd	8.50709e-05	31.6817
Senile cataract	rs4872531	8	22672182	0.0552358	0.00822051	1.83e-11	372386	SC_Finn	G	A	TRUE	reported	igd	0.000121227	45.1483
Senile cataract	rs1679013	9	22206988	0.0561192	0.00782956	7.63e-13	372386	SC_Finn	T	C	TRUE	reported	igd	0.000137942	51.3743
Senile cataract	rs1014607	10	28735201	-0.0616172	0.0103583	2.7e-09	372386	SC_Finn	A	G	TRUE	reported	igd	9.5015e-05	35.3854
Senile cataract	rs7080472	10	94253193	0.0454665	0.008162	2.54e-08	372386	SC_Finn	T	G	TRUE	reported	igd	8.33221e-05	31.0304
Senile cataract	rs11189944	10	99025963	0.0756209	0.0116665	9.06e-11	372386	SC_Finn	A	G	TRUE	reported	igd	0.000112813	42.0146
Senile cataract	rs10509739	10	99873553	0.0678955	0.0118091	8.96e-09	372386	SC_Finn	T	C	TRUE	reported	igd	8.87598e-05	33.0557
Senile cataract	rs2275657	10	100346541	-0.0459493	0.00768972	2.29e-09	372386	SC_Finn	C	G	TRUE	reported	igd	9.58742e-05	35.7054
Senile cataract	rs3793917	10	122459759	0.0737597	0.00886802	8.98e-17	372386	SC_Finn	G	C	TRUE	reported	igd	0.000185742	69.1803
Senile cataract	rs583182	11	68911166	0.0494243	0.00788418	3.64e-10	372386	SC_Finn	T	C	TRUE	reported	igd	0.000105519	39.2976
Senile cataract	rs57096576	11	69179313	0.106636	0.0158666	1.81e-11	372386	SC_Finn	T	C	TRUE	reported	igd	0.000121281	45.1687
Senile cataract	rs1532548	11	88723659	0.0580496	0.0106019	4.37e-08	372386	SC_Finn	C	T	TRUE	reported	igd	8.05013e-05	29.9798
Senile cataract	rs7135149	12	30609549	-0.0520654	0.00800674	7.89e-11	372386	SC_Finn	A	G	TRUE	reported	igd	0.000113539	42.2848
Senile cataract	rs12314392	12	109573061	0.0630947	0.00776928	4.62e-16	372386	SC_Finn	G	A	TRUE	reported	igd	0.000177074	65.9511
Senile cataract	rs12430162	13	26463903	0.0562253	0.00771953	3.25e-13	372386	SC_Finn	T	C	TRUE	reported	igd	0.000142438	53.0493
Senile cataract	rs76582321	15	27992293	0.0962759	0.0156987	8.64e-10	372386	SC_Finn	A	G	TRUE	reported	igd	0.000100988	37.6102
Senile cataract	rs1129038	15	28111713	-0.0840289	0.0120252	2.79e-12	372386	SC_Finn	T	C	TRUE	reported	igd	0.000131106	48.8282
Senile cataract	rs4774403	15	61505300	0.0461932	0.00774067	2.41e-09	372386	SC_Finn	A	G	TRUE	reported	igd	9.56234e-05	35.612
Senile cataract	rs28617339	15	73931230	-0.0748791	0.0076579	1.4e-22	372386	SC_Finn	C	T	TRUE	reported	igd	0.000256683	95.6092
Senile cataract	rs889400	16	69521973	-0.0518984	0.00828025	3.66e-10	372386	SC_Finn	T	A	TRUE	reported	igd	0.000105483	39.2843
Senile cataract	rs56055503	16	80498797	0.0521672	0.00854138	1.01e-09	372386	SC_Finn	G	A	TRUE	reported	igd	0.000100162	37.3024
Senile cataract	rs9902550	17	9095448	0.0467269	0.00821769	1.3e-08	372386	SC_Finn	A	G	TRUE	reported	igd	8.68167e-05	32.332
Senile cataract	rs11657487	17	31946703	0.0464872	0.00787928	3.64e-09	372386	SC_Finn	T	C	TRUE	reported	igd	9.34673e-05	34.809
Senile cataract	rs7207008	17	43444845	-0.0442435	0.00770212	9.23e-09	372386	SC_Finn	A	T	TRUE	reported	igd	8.86026e-05	32.9971
Senile cataract	rs6501911	17	76623821	-0.0500012	0.00767369	7.22e-11	372386	SC_Finn	A	G	TRUE	reported	igd	0.000114001	42.4571
Senile cataract	rs7405798	17	81654625	-0.0489245	0.00773639	2.55e-10	372386	SC_Finn	G	A	TRUE	reported	igd	0.000107383	39.9921
Senile cataract	rs79052447	18	55291010	0.116906	0.0196685	2.78e-09	372386	SC_Finn	G	A	TRUE	reported	igd	9.48629e-05	35.3288
Senile cataract	rs12972970	19	44884339	-0.0601835	0.0103023	5.17e-09	372386	SC_Finn	A	G	TRUE	reported	igd	9.16333e-05	34.1259
Senile cataract	rs6040069	20	10664549	-0.0554234	0.0100335	3.32e-08	372386	SC_Finn	G	A	TRUE	reported	igd	8.19318e-05	30.5126
Senile cataract	rs4814857	20	19476624	0.147613	0.0109371	1.64e-41	372386	SC_Finn	G	A	TRUE	reported	igd	0.000488921	182.156
